# Supplementary material for: Multi-Omic Candidate Screening for Markers of Severe Clinical Courses of COVID-19
Source: J Clin Med. 2023 Sep 27;12(19):6225. doi: 10.3390/jcm12196225 (PMC10573369; doi:10.3390/jcm12196225)
Supplement: Supplementary file 1 [file jcm-12-06225-s001.zip]

Archive with 1 entries (1 files):
- jcm-2591865-supplementary.pdf
